# Supplementary material for: Evaluation of Antifungal Selective Toxicity Using Candida glabrata ERG25 and Human SC4MOL Knock-In Strains
Source: J Fungi (Basel). 2023 Oct 20;9(10):1035. doi: 10.3390/jof9101035 (PMC10607794; doi:10.3390/jof9101035)
Supplement: Supplementary file 1 [file jof-09-01035-s001.zip]

Archive with 1 entries (1 files):
- jof-2664561-supplementary.pdf
